# Supplementary material for: Dietary Patterns and Fibre Intake Are Associated with Disease Activity in Australian Adults with Inflammatory Bowel Disease: An Exploratory Dietary Pattern Analysis
Source: Nutrients. 2024 Dec 17;16(24):4349. doi: 10.3390/nu16244349 (PMC11677955; doi:10.3390/nu16244349)
Supplement: Supplementary file 1 [file nutrients-16-04349-s001.zip]

Archive with 1 entries (1 files):
- nutrients-3349391-supplementary.pdf
